# Supplementary material for: Cognitive–Affective Dynamics of Political Attitude Polarization: EEG-Based Behavioral Evidence from a COVID-19 Vaccine Mandate Task
Source: Behav Sci (Basel). 2025 Aug 1;15(8):1043. doi: 10.3390/bs15081043 (PMC12383215; doi:10.3390/bs15081043)
Supplement: Supplementary file 1 [file behavsci-15-01043-s001.zip]

Archive with 1 entries (1 files):
- behavsci-3675795-supplementary.pdf
